# Supplementary material for: The Epstein-Barr virus deubiquitinase BPLF1 targets SQSTM1/p62 to inhibit selective autophagy
Source: Autophagy. 2021 Jan 28;17(11):3461–74. doi: 10.1080/15548627.2021.1874660 (PMC8632276; doi:10.1080/15548627.2021.1874660)
Supplement: Supplemental Material [file KAUP_A_1874660_SM0777.zip]

Archive with 5 entries (4 files):
- Supplementary information/
- Supplementary information/Figure S1.eps
- Supplementary information/Figure S2.eps
- Supplementary information/Figure S3.eps
- Supplementary information/KAUP-2020-0512-R4-Supplementary Information.docx
